# Supplementary material for: Effect of Exogenous Cues on Covert Spatial Orienting in Deaf and Normal Hearing Individuals
Source: PLoS One. 2015 Oct 30;10(10):e0141324. doi: 10.1371/journal.pone.0141324 (PMC4627766; doi:10.1371/journal.pone.0141324)
Supplement: S1 Raw Data — (XLSX) [file pone.0141324.s003.xlsx]

## Sheet: Sheet1
Conditions	Eccentricity	7	7	7	7	7	7	17	17	17	17	17	17
	Validity	Invalid	Invalid	Invalid	Valid	Valid	Valid	Invalid	Invalid	Invalid	Valid	Valid	Valid
	SOA	150	450	800	150	450	800	150	450	800	150	450	800
Group	subject
Deaf	subject1	289.875	252.857	279.829	288.44	288.409	301.089	403.2	313.676	344.091	304.692	304.78	327.771
Deaf	subject2	275.919	266.339	304.766	263.85	292.185	299.258	367.933	348.983	330.982	285.452	312.011	356.263
Deaf	subject3	382.164	369.038	381.056	343.8	299.02	351.333	418.446	372.44	390.46	348	323.872	353.94
Deaf	subject4	242.35	205	229.351	228.273	227.25	270.75	273.44	239.231	238.353	190.25	232.842	274.514
Deaf	subject5	286.787	250.446	269.542	258.283	233.255	252.407	338.603	282.339	284.381	260.067	270.43	302.383
Deaf	subject6	271.557	252.764	269.291	260.054	271.786	277.909	320.185	261.24	272.091	240.929	263.393	284.964
Deaf	subject7	340	309.729	309.603	317.25	301.082	318.145	376.417	330.632	327.052	293.097	320.067	333.41
Deaf	subject8	203.571	315.5	323.5	201.455	246.333	229	248.625	323.5	348.2	133.583	277.333	333.5
Deaf	subject9	270.849	260.938	257.957	302.6	279.232	279.382	346.341	317.405	358.45	288.909	326.015	350.2
Deaf	subject10	250.891	240.642	282.836	217.542	243.698	266.867	283.667	281	287.093	235.3	244.47	293.111
Deaf	subject11	350.685	334.938	324.13	309.8	286.849	307.709	385.925	362.137	380.419	335.233	311.829	353.14
Deaf	subject12	265.25	235.444	221.316	242.233	267.75	283.486	335.14	305.667	312.9	309.1	287.667	318.586
Deaf	subject13	349.541	290.452	305.831	312.508	281.823	273.066	372.055	347.019	338.818	348.091	294.024	317.538
Deaf	subject14	268.22	292.825	283.708	295.259	293.162	282.595	346.189	351.682	333.857	334.35	330.477	325.8
Deaf	subject15	330.588	261.352	280.28	297.885	267.904	292.259	352.491	269.444	280.542	308.633	274.836	286.288
Hearing	subject1	332.78	284.698	256.328	306.158	283.304	283.774	379.567	309.655	296.036	363.31	322.048	327.677
Hearing	subject2	224.053	251	226.619	188.696	230.455	225.48	301.075	278.167	275.8	259.7	264	306.912
Hearing	subject3	134.036	155.2	181.964	120.85	171.95	192.947	146.868	156.095	175.211	130.846	167.636	222.364
Hearing	subject4	304.037	253.925	261.805	293.944	261.78	301.464	358.597	317.345	361.328	328.833	291.966	369.517
Hearing	subject5	306.692	299.815	321.469	310.457	295.029	299.967	357.387	377.87	291.188	303.533	322.196	395.571
Hearing	subject6	299.842	304.3	296.929	261.982	333.765	311.868	343.81	352.964	314.25	274.733	311.744	328.929
Hearing	subject7	279.023	211.558	204.585	267.255	251.113	240.66	353.327	312.25	298.02	292.556	277.579	305.269
Hearing	subject8	335.733	314.397	291.258	325.552	330.167	344.77	375.667	343.62	350.704	340.452	371.25	363.5
Hearing	subject9	325.317	310.789	279.795	373.375	411.139	337.615	409.244	385.95	367.634	330.652	344.138	388.578
Hearing	subject10	260	231.625	208.714	270	239.333	227.778	329.05	250	269.211	339.545	262.071	328.375
Hearing	subject11	373.373	359	365.319	333.049	286.204	330	383.153	341.596	372.816	346.296	289.36	346.074
Hearing	subject12	415.351	359.385	376.233	353.364	316.318	338.818	416	383.525	369.31	361.423	378.922	370.432
Hearing	subject13	360.264	337.38	320.68	316.98	349.241	364.204	409.28	396.796	383.288	329.913	375.946	408.404
Hearing	subject14	269.756	251.558	269.364	253.306	263	298.226	297.677	264.983	290.224	288.581	269.964	304.333
Hearing	subject15	405.4	342.643	356.224	348.244	338.119	364.089	436.783	401.837	392.566	385.091	379.253	436.878
