# Supplementary material for: Effect of Exogenous Cues on Covert Spatial Orienting in Deaf and Normal Hearing Individuals
Source: PLoS One. 2015 Oct 30;10(10):e0141324. doi: 10.1371/journal.pone.0141324 (PMC4627766; doi:10.1371/journal.pone.0141324)
Supplement: S2 Raw Data — (XLSX) [file pone.0141324.s004.xlsx]

## Sheet: Sheet1
Conditions	Eccentricity	7	7	7	7	7	7	17	17	17	17	17	17
	Validity	Invalid	Invalid	Invalid	Valid	Valid	Valid	Invalid	Invalid	Invalid	Valid	Valid	Valid
	SOA	150	450	800	150	450	800	150	450	800	150	450	800
Group	subject	7_N_150	7_N_450	7_N_800	7_Y_150	7_Y_450	7_Y_800	17_N_150	17_N_450	17_N_800	17_Y_150	17_Y_450	17_Y_800
Deaf	subject1	0.0344828	0.0943396	0.0517241	0.0526316	0.105263	0.05	0.298246	0.278689	0.245614	0.423077	0.264368	0.283333
Deaf	subject2	0	0.046875	0	0.015625	0.015873	0	0.0454545	0.0153846	0.0547945	0	0.0102041	0.028169
Deaf	subject3	0.0294118	0.030303	0.057971	0.0454545	0.0923077	0.0163934	0.0410959	0.121212	0.115942	0.216216	0.02	0.0677966
Deaf	subject4	0.241379	0.0769231	0.0888889	0	0.0882353	0.160714	0.219512	0.4	0.18	0.2	0.0408163	0.0666667
Deaf	subject5	0.0307692	0.0338983	0	0	0.0172414	0	0	0.0172414	0	0.0606061	0	0.0147059
Deaf	subject6	0	0.0175439	0	0	0	0	0.0689655	0.0384615	0	0.0666667	0	0
Deaf	subject7	0.0229885	0	0.0136986	0	0	0.0379747	0.0113636	0	0.025974	0.0243902	0.00833333	0
Deaf	subject8	0.375	0.4	0.2	0.0833333	0.4	0.25	0.529412	0.5	0	0.133333	0	0
Deaf	subject9	0.0178571	0.0192308	0.0576923	0	0	0.0350877	0.220339	0.216667	0.230769	0.538462	0.137931	0.2
Deaf	subject10	0.0677966	0.0185185	0.0178571	0	0	0	0	0	0.05	0.0322581	0	0
Deaf	subject11	0.0555556	0.0493827	0.101124	0.0240964	0.0704225	0.0540541	0.0921053	0.0704225	0.0454545	0	0.029703	0.109375
Deaf	subject12	0.0754717	0.0487805	0.0784314	0.0377358	0.0612245	0.156863	0.113208	0.133333	0.0930233	0.15625	0.046875	0.0869565
Deaf	subject13	0.0147059	0	0.0447761	0.0144928	0.0138889	0	0.0821918	0.126761	0.125	0.28125	0.111111	0.138462
Deaf	subject14	0.0344828	0.0666667	0.0350877	0.015625	0.0227273	0.0465116	0.153846	0.205882	0.1	0.2	0.125	0.137255
Deaf	subject15	0.0677966	0.0172414	0.0178571	0.0517241	0.0344828	0.0178571	0.0689655	0.0508475	0.0727273	0.03125	0.0813953	0.0350877
Hearing	subject1	0.0144928	0	0.0298507	0	0	0	0.0294118	0	0	0	0	0
Hearing	subject2	0.130435	0.0769231	0.0714286	0.08	0	0	0.0638298	0.107143	0.111111	0.12	0.0869565	0.0638298
Hearing	subject3	0	0	0	0	0.047619	0	0.0952381	0.08	0.173913	0.1875	0.12	0.148148
Hearing	subject4	0.0746269	0.117647	0.275362	0.0789474	0.0714286	0.0985915	0.0307692	0.047619	0.0447761	0.0625	0.0107527	0.0298507
Hearing	subject5	0.117647	0.0285714	0.025641	0.0465116	0.108696	0.0465116	0.191489	0.258065	0.222222	0.227273	0.0784314	0.133333
Hearing	subject6	0.030303	0.015873	0.015625	0.0175439	0.0151515	0.0153846	0.0253165	0	0.0285714	0.0294118	0.00943396	0.030303
Hearing	subject7	0.0943396	0.104167	0.0185185	0.0350877	0	0.0555556	0.0714286	0.037037	0.0545455	0.0645161	0.0481928	0.0666667
Hearing	subject8	0.0153846	0	0.0289855	0.0149254	0.0153846	0.0144928	0.0735294	0.0363636	0.015873	0.03125	0.0357143	0.0677966
Hearing	subject9	0.135593	0.111111	0.0212766	0.0862069	0.129032	0.142857	0.2	0.196429	0.0892857	0.125	0.075	0.147541
Hearing	subject10	0.307692	0.0416667	0.142857	0.185185	0.310345	0.277778	0.25	0.28	0.166667	0	0.09375	0.173913
Hearing	subject11	0.0163934	0.0625	0.0363636	0	0	0.02	0.031746	0.0169492	0.0545455	0.1	0.0224719	0.0163934
Hearing	subject12	0.0392157	0.0754717	0.121951	0.0338983	0.0377358	0	0.0655738	0.0689655	0.0612245	0.0625	0.102564	0.0784314
Hearing	subject13	0.0350877	0.0363636	0.0363636	0	0	0.0350877	0.037037	0	0.0181818	0.0416667	0.0123457	0.0645161
Hearing	subject14	0.245902	0.203704	0.186441	0	0.109091	0.111111	0.0294118	0.0322581	0.0588235	0	0.0227273	0.0166667
Hearing	subject15	0.106061	0.116667	0.106667	0.131148	0.0983607	0.133333	0.147059	0.101449	0.0869565	0.206897	0.0614035	0.109589
