# Supplementary material for: Effect of Exogenous Cues on Covert Spatial Orienting in Deaf and Normal Hearing Individuals
Source: PLoS One. 2015 Oct 30;10(10):e0141324. doi: 10.1371/journal.pone.0141324 (PMC4627766; doi:10.1371/journal.pone.0141324)
Supplement: S3 Raw Data — (XLSX) [file pone.0141324.s005.xlsx]

## Sheet: Sheet1
	Block	1	1	1	1	1	1	1	1	1	1	1	1	2	2	2	2	2	2	2	2	2	2	2	2
Conditions	Eccentricity	7	7	7	7	7	7	17	17	17	17	17	17	7	7	7	7	7	7	17	17	17	17	17	17
	Validity	Invalid	Invalid	Invalid	Valid	Valid	Valid	Invalid	Invalid	Invalid	Valid	Valid	Valid	Invalid	Invalid	Invalid	Valid	Valid	Valid	Invalid	Invalid	Invalid	Valid	Valid	Valid
	SOA	150	450	800	150	450	800	150	450	800	150	450	800	150	450	800	150	450	800	150	450	800	150	450	800
Group	subject
Deaf	subject1	286.208	268.727	271	280.083	306.278	278.909	399.833	318.75	327.267	254	283.333	369.467	293.542	235.4	287.455	296.154	276.038	322.304	405.444	309.167	358.111	308.917	324.577	296.5
Deaf	subject2	289.344	286.179	332.188	253.633	308.483	311.188	389.483	362.929	355.655	292.438	332.311	388.37	261.6	248.419	277.344	274.067	273.28	286.533	347.774	335.967	304.481	278	291.711	327.367
Deaf	subject3	364.966	345.565	361.208	357.37	286.125	362.667	420.167	366.64	376	323.727	317.238	340.583	397.75	387.033	396.933	330.714	310.923	342.267	416.462	378.24	404.92	372.273	330.205	366.269
Deaf	subject4	166	156.2	191.75	104	0	329.25	199.5	240	212.615	183	264	268.7	255.824	214.76	239.724	234.19	227.25	241.5	279.87	239.167	254.286	192.667	229.176	276.84
Deaf	subject5	307.6	267.345	293.065	280.655	250.533	273.594	354.75	302.963	308.129	288.133	278.702	339.586	266.645	232.296	243.5	237.355	212.52	227.296	321.935	263.138	261.375	232	261.978	267.581
Deaf	subject6	277.966	263.92	286.179	241.958	257.75	283.68	318.679	287	259.84	226.462	269.053	288.6	265.75	243.467	251.778	273.625	282.312	273.1	321.808	242.586	282.3	253.467	258.717	282.032
Deaf	subject7	321.6	292.786	293.548	309.219	286.967	321.167	372.862	301.393	315.111	288.133	293.295	342.345	357.25	325.032	325.156	325.281	314.742	315.312	379.742	358.862	337.452	297.75	346.244	325.312
Deaf	subject8	196.667	0	450.5	168.571	182	178	261.625	249	187.5	108.333	195	245.333	208.75	315.5	196.5	259	375	254.5	235.625	398	455.333	142	300.857	421.667
Deaf	subject9	298.938	283.233	269.321	317.806	296.062	302.031	361.429	348.333	367.333	360	341.444	363.833	228.048	223.778	240.278	277.789	256.792	247.87	330.5	286.476	348.632	281.8	306.862	329.75
Deaf	subject10	255.583	273.87	301.931	215.586	262.871	272.759	295.84	297.842	298.64	219.571	265.725	321.778	247.258	215.167	261.538	219.433	225.125	261.355	274.156	269.966	277.138	249.062	224.698	264.444
Deaf	subject11	360.885	333.81	320.808	304.308	280.077	315.731	391.52	352.815	371.6	317.438	318.4	346.81	341.214	335.815	327.214	314.724	293.37	300.517	380.929	372.625	392.667	355.571	305.571	359.182
Deaf	subject12	301.556	253.357	270	251.706	290.462	286.438	344.05	317.357	352.583	345	299.091	340.867	240.115	224.045	181.905	236.038	252.211	281	327.391	297.053	286.444	285.167	279	294.714
Deaf	subject13	360.935	321.516	339.897	321.032	301.484	296.968	382.4	353	353.516	376.615	324.068	313.167	337.767	259.387	272.9	303.7	262.161	248.367	359.64	339.478	319.833	306.889	260.128	323.5
Deaf	subject14	286.478	316.438	312.28	355.2	305.65	289.875	378.111	374.167	359.952	373	333.522	328.421	252.667	277.083	252.652	243.586	278.471	277.048	315.947	324.7	294.714	276.375	327.143	322.688
Deaf	subject15	324.148	270.37	281.08	297.12	272.111	294.964	351.63	256.808	264	281.2	272.029	277.24	337.833	252.333	279.48	298.593	263.36	289.346	353.385	281.179	298.522	336.067	277.421	294.667
Hearing	subject1	317.536	307.28	286.148	296.808	300.231	309.25	392.067	329.037	309.36	382.923	342.811	354.133	346.548	264.536	230.355	314	268.633	262.69	367.067	292.774	285.29	347.375	305.702	302.875
Hearing	subject2	220.375	261.167	202.857	174.455	241.625	201.6	325.111	313.364	276.643	259	238.824	307.222	226.727	240.833	238.5	201.75	224.071	241.4	281.409	248.385	274.727	260.4	285.4	306.562
Hearing	subject3	136.778	155.857	186.929	120.545	189.5	227.455	162.053	162.3	182.538	138.5	171.444	256.909	129.1	154.625	177	121.222	154.4	145.5	131.684	150.455	159.333	124.286	165	187.818
Hearing	subject4	330.393	262.577	274.2	306.533	262.355	298.517	345.097	320.241	372.467	314	278.319	367.69	275.654	245.593	250	278.208	261.143	304.63	372.097	314.448	349.393	341.812	307.61	371.345
Hearing	subject5	292.765	286.273	323.333	281.6	265.733	296.182	387.385	402.917	273.2	225.833	337	420.455	317.455	309.125	320.35	332.1	317	302.158	335.722	350.545	321.167	355.333	307.391	368.2
Hearing	subject6	323.345	311	300.333	266.7	331.259	361.08	363.733	374.37	306.6	289.375	344.605	337.464	275.5	297.042	293	256.32	336.583	267.929	322.464	332.321	323.077	258	278.884	320.393
Hearing	subject7	280.857	212.364	238.455	265.115	281.375	251.087	366.2	318.045	304.913	283.692	285.853	282.077	277.348	210.714	180.548	269.48	226.069	231.778	341.407	308	291.923	300.786	270.881	328.462
Hearing	subject8	361.759	335.333	298.613	333.656	356.367	369.645	386.138	373.857	387.704	358.333	388.35	375.826	311.387	291.964	283.903	315.577	303.967	319.067	364.821	305.136	313.704	323.688	352.25	351.174
Hearing	subject9	564.538	497.05	502.632	509.52	548.062	575.35	601.19	650.947	510.5	577.545	618.75	633	388.81	391.789	332.471	438.227	526	364.05	473.818	465.286	442.333	378	439.107	445.053
Hearing	subject10	258.65	229.789	239.091	294.111	267.562	309.789	347.478	298.263	289.2	294.231	272.27	347.308	260	231.625	208.714	270	239.333	227.778	329.05	250	269.211	339.545	262.071	328.375
Hearing	subject11	381.1	409.762	383.348	353.312	309.1	337.167	401.3	367.759	405.261	403.083	319.209	380.815	365.379	308.238	348.042	310.69	270.414	322.522	364.379	314.5	344.115	300.867	259.512	311.333
Hearing	subject12	423.143	391.235	452.222	317.933	312.1	350	421.562	422.588	396.923	349.182	418.5	380.538	410.609	334.773	343.667	371.69	319.833	332.429	411.762	354.652	356.931	370.4	360.829	364.958
Hearing	subject13	393.8	373.345	348.889	340.333	393.667	401.097	446.069	449.731	427.966	363.429	398.605	456.067	316.522	287.714	287.565	281.95	293.708	314.478	358.476	336.957	326.957	277.778	344.516	343.409
Hearing	subject14	258.304	256.04	294.214	246.906	264.379	313.379	287.9	276.1	311.367	294.438	282.043	317.032	281.727	245.333	225.875	260.133	260.895	279.917	306.844	253.867	267.571	282.333	254.946	289.192
Hearing	subject15	433.364	357.238	404	388.105	378.75	417.15	438.091	429	402.889	376.727	400.028	463.833	378.652	328.048	313.962	319.115	301.182	321.64	435.583	375.76	381.846	393.455	361.86	411
