# Supplementary material for: Effect of Exogenous Cues on Covert Spatial Orienting in Deaf and Normal Hearing Individuals
Source: PLoS One. 2015 Oct 30;10(10):e0141324. doi: 10.1371/journal.pone.0141324 (PMC4627766; doi:10.1371/journal.pone.0141324)
Supplement: S4 Raw Data — (XLSX) [file pone.0141324.s006.xlsx]

## Sheet: Sheet1
Conditions	Eccentricity	7	7	7	7	7	7	17	17	17	17	17	17
	Validity	Invalid	Invalid	Invalid	Valid	Valid	Valid	Invalid	Invalid	Invalid	Valid	Valid	Valid
	SOA	150	450	800	150	450	800	150	450	800	150	450	800
Group	subject	7_N_150	7_N_450	7_N_800	7_Y_150	7_Y_450	7_Y_800	17_N_150	17_N_450	17_N_800	17_Y_150	17_Y_450	17_Y_800
Deaf	subject1	827.137	774.138	838.568	771.779	767.014	806.442	889.824	846.338	872.914	814.903	792.619	838.394
Deaf	subject2	521.786	506.197	526.947	505.405	481.901	549.325	512.938	516.97	550.162	509.545	474.863	558.536
Deaf	subject3	612.672	592.8	606.185	585.892	575.418	622.015	676.379	641.786	641.867	596.909	618.122	682.91
Deaf	subject4	809.143	814.575	849.699	828.676	770	792.841	934.611	916.93	911.882	890.925	859.295	872.446
Deaf	subject5	604.738	565.034	604.731	582.453	531.293	576.323	709.109	604.178	635.979	630.2	591.023	623.098
Deaf	subject6	578.537	535.516	558.222	564.871	530.5	539	645.09	559.875	572.364	627.636	583.558	598.623
Deaf	subject7	606.746	623.452	644.541	617.552	621.522	645.345	654.576	649.083	643.111	561.233	598.402	667.062
Deaf	subject8	789.023	760.932	790.557	770.126	748.027	772.645	799.322	797.938	771.403	752.2	755.508	756
Deaf	subject9	639.567	542.375	523.109	677.5	541.923	542.641	636.537	567.583	569.389	641.471	517.536	551.429
Deaf	subject10	583.268	553.328	555.246	560.474	527.312	549.918	629.867	594.098	593.908	575.889	595.245	608.316
Deaf	subject11	591.542	579.621	631.069	581.508	572.954	602.635	614.78	633.707	652.219	607.968	599.538	637.377
Deaf	subject12	729.989	758.488	740.888	709.793	729.74	731.333	775.077	764.987	786.922	736.757	729.346	751.107
Deaf	subject13	704.88	619.969	665.697	644.31	633.2	669.114	707.387	667.576	718.792	643.189	680.231	704.841
Deaf	subject14	642.261	594.031	634.493	644.304	626.167	578.194	698.086	661.803	672.208	655.344	608.099	676.791
Deaf	subject15	807.298	782.847	768.9	745.655	737.362	739.288	803.458	813.213	801.607	757.414	760.69	762.93
Hearing	subject1	543.754	498.59	482.967	515.034	481.339	525.31	584.803	536.571	541.034	555.296	556.495	583.188
Hearing	subject2	777.85	753.981	774.893	654.2	686.5	704.595	827.333	814.106	823.64	749.417	715.269	769.241
Hearing	subject3	731.056	741.483	738.08	714.382	741.689	735.19	761.531	795.694	738.898	714.704	759.268	748.569
Hearing	subject4	479.51	483.551	475.625	480.174	420.109	489.059	550.133	530.622	469.705	459.792	453.254	542.78
Hearing	subject5	571.852	506.268	546.263	499.907	554.943	553.826	618	592.895	569.055	524.759	552.229	567.961
Hearing	subject6	605.274	536.426	571.31	577.193	546.525	555.07	654.29	605.564	619.897	590.167	585.391	597.75
Hearing	subject7	637	634.902	560.226	605.39	585.049	621.228	690.387	674.691	674.207	651.188	621.369	665.7
Hearing	subject8	943.114	970.163	971.184	932.095	933.702	972.327	958.974	936.317	944.324	965.793	914.211	935.051
Hearing	subject9	805.143	857.92	835.52	787.542	804.355	783.522	810.679	820.75	821.759	843.923	797.214	845.783
Hearing	subject10	952.958	868.75	900.767	918.682	908.623	900.615	1020.14	972.364	962.595	969.105	897.529	947.658
Hearing	subject11	738.315	684.538	763.719	691.055	686.173	712.827	782.354	724.611	693.407	647.806	695.743	713.87
Hearing	subject12	706.741	691.922	672.692	687.7	685.963	706.019	731.306	697.333	696.176	683.958	703.133	742.593
Hearing	subject13	592.145	621.597	650.678	618.274	633.217	695.649	639.844	628.516	663.197	656.733	652.692	681.5
Hearing	subject14	827.593	825.794	863.86	781.931	791.103	832.34	895.702	860.617	846.173	848	870.333	854.214
Hearing	subject15	775.597	744.722	770.851	724.092	759.942	741.127	780.162	786.486	776.129	719.143	764.349	815.453
